# Supplementary material for: Circulating Interleukins as Biomarkers in Non-Small Cell Lung Cancer Patients: A Pilot Study Compared to Normal Individuals
Source: Diseases. 2024 Sep 18;12(9):221. doi: 10.3390/diseases12090221 (PMC11430979; doi:10.3390/diseases12090221)
Supplement: Supplementary file 1 [file diseases-12-00221-s001.zip]

Archive with 1 entries (1 files):
- diseases-3204745-supplementary.pdf
